# Supplementary material for: Polycomb Repressive Complex 2 Regulates Lineage Fidelity during Embryonic Stem Cell Differentiation
Source: PLoS One. 2014 Oct 21;9(10):e110498. doi: 10.1371/journal.pone.0110498 (PMC4204901; doi:10.1371/journal.pone.0110498)
Supplement: File S1 — Excel workbook including four Supporting Tables (Table S1–S4). Table S1. Antibodies. Table S2. Oligos. Table S3. ChIPs. Table S4. Gene Ontology. (XLSX) [file pone.0110498.s005.xlsx]

## Sheet: Table of Contents
This workbook contains the supporting tables for Thornton et al., 2014.
Tab	Contents
Table S1	A table of the antibodies used in the experiments described in this paper.
Table S2	A table of the oligos used in this paper and their sequences, and sources if applicable.
Table S3	A table of each of the ChIP experiments referenced herein.
Table S4	A table of the top gene ontology categories enriched in different sets of genes, as marked, and their Bonferroni-corrected p value. As assigned by DAVID Gene Ontology, using the GO-BP-FAT biological processes list.
Supporting References	References pertaining to the citations used in tables S1-4

## Sheet: Table S1 Antibodies
Protein	Use	Antibody
SUZ12	Western Blot	Bethyl A302-407A
H3K27me3	ChIP	Millipore 07-449
EED	IP	Abcam ab4469
EZH2	Western Blot	Millipore 07-689
b-actin	Western Blot	Abcam ab8226
OLIG2	IHC	Millipore AB9610
H3K4me3	ChIP	07-473

## Sheet: Table S2 Oligos
Use	Gene	Forward primer	Reverse primer
Expression qRT-PCR	Suz12 5’	TACCCTGGAAGTCCTGCTTG	AACTGCCAGGGATGGAAAAT
Expression qRT-PCR	Suz12 3’	CTTGTTTGCAGGCCAAAAAGAAC	ATTTCTTGTGGCCGAAGAGGTAA
Expression qRT-PCR	Gapdh	CAT CTT CTT GTG CAG TGC CAG	GGC AAC AAT CTC CAC TTT GCC
ChIP qRT-PCR	Oct4	ACACCAGTGATGCGTGAAAA	CCAGTCACACCCAACCTCTT
ChIP qRT-PCR	HoxA7	TTG CCT GAG AGC CGC CAG GA	GCT GGC TGG CAG CAA CTC CA
ChIP qRT-PCR	HoxA11	AGTAGCAGTGGGCCAGATTG	GATTTCTCCAGCCTCCCTTC
ChIP qRT-PCR	Wnt3a	CTGTCCAGCCTCTCCAAGAC	CGCTGTCGCCTAGCTTCTAC
ChIP qRT-PCR	Cdx2	ATTGAGACCGTGGGCTACC	TACCCGGACTACGGTGGTTA
ChIP qRT-PCR	Cck	AGCTTCTGCAGGGACTACCG	ACTTCTGTGTGCGGGACTTT
ChIP qRT-PCR	Cnnm1	TGCTTGACTTCGCCACTGTA	AAAGGCCAAGTCTTTGACGA
ChIP qRT-PCR	Lhx9	TTAGCGGCTCCTTGACTTGG	TGGAGGGCTCGGATTCACTA
ChIP qRT-PCR	Inhbb	GCT CTG GAG ACT GAA GCG AA	ACA GCT CTC TCT CCT CCC G
Expression qRT-PCR	Oct4	GCT CAC CCT GGG CGT TCT C	GGC CGC AGC TTA CAC ATG TTC
Expression qRT-PCR	Pax6	GAC CGG AAG CTG GGG CAC AC	TGG CAG CCA TCT TGC GTG GG
Expression qRT-PCR	Olig2	CTC CGC AGC GAG CAC CTC AAA	TCA GCT CTG GCG GGC AGT CG
Expression qRT-PCR	Isl1	TGC AAA TGG CAG CCG AAC CCA	AGG TCC GCA AGG TGT GCA GC
Expression qRT-PCR	Hlxb9 (Hb9)	AGA TGC CGG ACT TCA GCT CCC AG	TCT CGG TGA GCA TGA GCG AGG T
shRNA cloning	scr	CCGGCCTAAGGTTAAGTCGCCCTCCTCGAGGAGGGCGACTTAACCTTAGGTTTTTG	AATTCAAAAACCTAAGGTTAAGTCGCCCTCCTCGAGGAGGGCGACTTAACCTTAGG
shRNA cloning	5’ Suz12	CCGGAAAGTTGATGATATGTTATCACTCGAGTGATAACATATCATCAACTTTTTTTTG	AATTCAAAAAAAAGTTGATGATATGTTATCACTCGAGTGATAACATATCATCAACTTT
shRNA cloning	LacZ	CCG GAA ACT GTG GAG CGC CGA AAT CCT CGA GGA TTT CGG CGC TCC ACA GTT TTT TTT G	AAT TCA AAA AAA ACT GTG GAG CGC CGA AAT CCT CGA GGA TTT CGG CGC TCC ACA GTT T
shRNA cloning	Ezh2	CCG GAA ATC TGA GAA GGG ACC GGT TCT CGA GAA CCG GTC CCT TCT CAG ATT TTT TTT G	AAT TCA AAA AAA ATC TGA GAA GGG ACC GGT TCT CGA GAA CCG GTC CCT TCT CAG ATT T
shRNA cloning	Ezh1	CCGGTTCTACACAAGTGTATAACTACCTCGAGGTAGTTATACACTTGTGTAGAATTTTTG (Shen et al., 2008)	AATTCAAAAATTCTACACAAGTGTATAACTACCTCGAGGTAGTTATACACTTGTGTAGAA (Shen et al., 2008)

## Sheet: Table S3 ChIPs
Cell type	Factor	Reference	GEO sample title
E14 ESC	H3K27me3	NA	ST45_E14d0_K27
E14 d5 MN	H3K27me3	NA	ST46_E14d5_K27
Suz12GT ESC	H3K27me3	NA	ST1331_Suz12GTd0_K27
Suz12GT d5 MN	H3K27me3	NA	ST1312_Suz12GTd5_K27
Suz12D ESC	H3K27me3	NA	ST1324_Suz12Dd0_K27
Suz12D d5 MN	H3K27me3	NA	ST1328_Suz12Dd5_K27
Eednull ESC	H3K27me3	NA	ST1333_Eed-d0_K27
Eednull d5 MN	H3K27me3	NA	ST1334_Eed-d5_K27
Suz12GT scr ESC	H3K27me3	NA	NA
Suz12GT Ezh2-kd ESC	H3K27me3	NA	NA
Suz12GT Ezh1-kd ESC	H3K27me3	NA	NA
V6.5 ESC	H3K27me3	(Mazzoni et al., 2013)	NA
Suz12GT ESC	H3K27me3	(Mazzoni et al., 2013)	NA
Suz12GT ESC	H3K27me3	NA	ST7_Suz12GT_K27
E14 ESC	H3K4me3	NA	ST28_E14d0_K4
E14 d5 MN	H3K4me4	NA	ST30_E14d5_K4
Suz12GT ESC	H3K4me5	NA	ST1309_Suz12GTd0_K4
Suz12GT d5 MN	H3K4me6	NA	ST1313_Suz12GTd5_K4

## Sheet: Table S4 Gene Ontology
GO Biological Processes category	Bonferroni
PRC2 target genes maintaining <50% H3K27me3 in Suz12GT ESCs wrt wild type
GO:0007156~homophilic cell adhesion	6.82e-15
GO:0016337~cell-cell adhesion	2.2e-12
GO:0007155~cell adhesion	4.56e-11
GO:0022610~biological adhesion	4.9e-11
GO:0031644~regulation of neurological system process	0.00051
GO:0044057~regulation of system process	0.00140316
GO:0001944~vasculature development	0.00211641
GO:0048514~blood vessel morphogenesis	0.00388399
GO:0009719~response to endogenous stimulus	0.00401215
GO:0001568~blood vessel development	0.00431752
PRC2 target genes maintaining >90% H3K27me3 in Suz12GT ESCs wrt wild type
GO:0007389~pattern specification process	6.95e-47
GO:0003002~regionalization	1.07e-42
GO:0006355~regulation of transcription, DNA-dependent	6.66e-38
GO:0048598~embryonic morphogenesis	3.1e-37
GO:0051252~regulation of RNA metabolic process	7.18e-37
GO:0009952~anterior/posterior pattern formation	4.13e-32
GO:0045449~regulation of transcription	3.36e-28
GO:0030182~neuron differentiation	9.95e-28
GO:0048562~embryonic organ morphogenesis	1.38e-25
GO:0048568~embryonic organ development	2.37e-25
PRC2 target genes doubling H3K27me3 in wild-type cells over differentiation
GO:0006355~regulation of transcription, DNA-dependent	6.03e-41
GO:0051252~regulation of RNA metabolic process	1.77e-40
GO:0030182~neuron differentiation	1.46e-39
GO:0007389~pattern specification process	9.23e-36
GO:0048598~embryonic morphogenesis	8.32e-32
GO:0006357~regulation of transcription from RNA polymerase II promoter	7.04e-31
GO:0045944~positive regulation of transcription from RNA polymerase II promoter	3.85e-29
GO:0045893~positive regulation of transcription, DNA-dependent	1.74e-28
GO:0051254~positive regulation of RNA metabolic process	3.65e-28
GO:0007267~cell-cell signaling	6e-28
PRC2 target genes losing at least half H3K27me3 in wild type cells over differentiation
GO:0007156~homophilic cell adhesion	5.19e-07
GO:0016337~cell-cell adhesion	3.91e-05
GO:0048667~cell morphogenesis involved in neuron differentiation	8.1e-05
GO:0030182~neuron differentiation	0.000127
GO:0007411~axon guidance	0.000203
GO:0048666~neuron development	0.000349
GO:0007409~axonogenesis	0.000508
GO:0000904~cell morphogenesis involved in differentiation	0.000818
GO:0048568~embryonic organ development	0.00122423
GO:0031175~neuron projection development	0.00123397
PRC2 target genes doubling H3K27me3 in Suz12GT cells over differentiation
Lhx9
Gm973
Fezf2
Otx2
Crebbp
Rorb
Wt1
Prdm16
Foxd3
Cacna2d1
Pdgfra
Hoxa13
Foxp2
Cav1
St7
Evx1
Foxl1
PRC2 target genes gaining H3K27me3 over differentiation in Suz12GT cells
GO:0006355~regulation of transcription, DNA-dependent	4.24e-31
GO:0051252~regulation of RNA metabolic process	2.03e-30
GO:0045449~regulation of transcription	1.43e-25
GO:0006357~regulation of transcription from RNA polymerase II promoter	5.56e-22
GO:0007389~pattern specification process	2.28e-19
GO:0045893~positive regulation of transcription, DNA-dependent	6.11e-18
GO:0051254~positive regulation of RNA metabolic process	8.47e-18
GO:0045941~positive regulation of transcription	1.5e-17
GO:0045165~cell fate commitment	2.24e-17
GO:0010628~positive regulation of gene expression	5.33e-17
GO:0045944~positive regulation of transcription from RNA polymerase II promoter	7.67e-17
GO:0003002~regionalization	8.2e-17
GO:0048598~embryonic morphogenesis	8.62e-17
…
GO:0030182~neuron differentiation	3.1e-11
GO:0001501~skeletal system development	3.22e-10
GO:0048736~appendage development	1.07e-09
GO:0060173~limb development	1.07e-09
GO:0035113~embryonic appendage morphogenesis	1.46e-09
GO:0030326~embryonic limb morphogenesis	1.46e-09
GO:0030900~forebrain development	3.86e-09
GO:0035108~limb morphogenesis	4.69e-09
GO:0035107~appendage morphogenesis	4.69e-09
GO:0009952~anterior/posterior pattern formation	2.79e-08
PRC2 target genes losing at least 50% H3K27me3 over differentiation in Suz12GT cells
GO:0030001~metal ion transport	2.86e-13
GO:0006812~cation transport	2.86e-12
GO:0001501~skeletal system development	1.71e-11
GO:0006811~ion transport	1.88e-11
GO:0007156~homophilic cell adhesion	3.11e-09
GO:0007389~pattern specification process	1.51e-08
GO:0003002~regionalization	1.58e-08
GO:0006813~potassium ion transport	2.11e-08
GO:0030182~neuron differentiation	2.89e-08
GO:0009952~anterior/posterior pattern formation	2.97e-08
PRC2 target genes losing >50% H3K27me3 over diff in Suz12GT cells, not losing in wt
GO:0030001~metal ion transport	3.65e-17
GO:0006812~cation transport	1.16e-16
GO:0006811~ion transport	2.19e-16
GO:0006813~potassium ion transport	1.22e-10
GO:0015672~monovalent inorganic cation transport	4.02e-10
GO:0006816~calcium ion transport	2.2e-07
GO:0001501~skeletal system development	1.3e-05
GO:0007267~cell-cell signaling	6.97e-05
GO:0015674~di-, tri-valent inorganic cation transport	8.56e-05
GO:0044057~regulation of system process	0.000115
GO:0030182~neuron differentiation	0.000336
PRC2 target genes in quintile gaining most H3K27me3 over differentiation, wild type
GO:0006355~regulation of transcription, DNA-dependent	1.16e-65
GO:0051252~regulation of RNA metabolic process	5.22e-65
GO:0045449~regulation of transcription	1.62e-47
GO:0007389~pattern specification process	1.89e-43
GO:0006357~regulation of transcription from RNA polymerase II promoter	1.04e-41
GO:0048598~embryonic morphogenesis	6.45e-39
GO:0045893~positive regulation of transcription, DNA-dependent	1.48e-36
GO:0003002~regionalization	2.04e-36
GO:0045944~positive regulation of transcription from RNA polymerase II promoter	2.23e-36
GO:0051254~positive regulation of RNA metabolic process	2.85e-36
GO:0051173~positive regulation of nitrogen compound metabolic process	8.87e-36
GO:0045935~positive regulation of nucleobase, nucleoside, nucleotide and nucleic acid metabolic process	1.58e-35
GO:0030182~neuron differentiation	7.67e-35
PRC2 target genes in quintile losing most H3K27me3 over differentiation, wild type
GO:0030182~neuron differentiation	1.64e-39
GO:0007389~pattern specification process	2.09e-32
GO:0006355~regulation of transcription, DNA-dependent	1.96e-29
GO:0051252~regulation of RNA metabolic process	1.03e-28
GO:0007267~cell-cell signaling	1.48e-28
GO:0048598~embryonic morphogenesis	2.33e-26
GO:0006357~regulation of transcription from RNA polymerase II promoter	2.79e-26
GO:0003002~regionalization	5.18e-26
GO:0001501~skeletal system development	2.19e-25
GO:0048568~embryonic organ development	1.28e-24

## Sheet: Supporting References
Atsuta, T., Fujimura, S., Moriya, H., Vidal, M., Akasaka, T., and Koseki, H. (2001). Production of monoclonal antibodies against mammalian Ring1B proteins. Hybridoma 20, 43–46.
Mazzoni, E.O., Mahony, S., Peljto, M., Patel, T., Thornton, S.R., McCuine, S., Reeder, C., Boyer, L.A., Young, R.A., Gifford, D.K., et al. (2013). Saltatory remodeling of Hox chromatin in response to rostrocaudal patterning signals. Nat. Neurosci. 16, 1191–1198.
Shen, X., Liu, Y., Hsu, Y.-J., Fujiwara, Y., Kim, J., Mao, X., Yuan, G.-C., and Orkin, S.H. (2008). EZH1 mediates methylation on histone H3 lysine 27 and complements EZH2 in maintaining stem cell identity and executing pluripotency. Mol Cell 32, 491–502.
